# Supplementary material for: Event-related potentials reflect prediction errors and pop-out during comprehension of degraded speech
Source: Neurosci Conscious. 2020 Oct 25;2020(1):niaa022. doi: 10.1093/nc/niaa022 (PMC7585676; doi:10.1093/nc/niaa022)
Supplement: niaa022_Supplementary_Data [file niaa022_supplementary_data.zip]

Archive with 8 entries (8 files):
- Supplementary Table 3.docx
- Leaf_clear.wav
- Leaf_degraded.wav
- Shirt_clear.wav
- Shirt_degraded.wav
- SupFig1.jpg
- Supplementary Table 1.docx
- Supplementary Table 2.docx
